# Supplementary material for: Potential Prognostic Biomarkers of NIMA (Never in Mitosis, Gene A)-Related Kinase (NEK) Family Members in Breast Cancer
Source: J Pers Med. 2021 Oct 26;11(11):1089. doi: 10.3390/jpm11111089 (PMC8625415; doi:10.3390/jpm11111089)
Supplement: Supplementary file 1 [file jpm-11-01089-s001.zip]

Archive with 1 entries (1 files):
- jpm-1417532-supplementary.pdf
